# Supplementary material for: Identification of Stable Reference miRNAs for miRNA Expression Analysis in Adult Neurogenesis Across Mouse and Human Tissues
Source: Cells. 2024 Dec 13;13(24):2060. doi: 10.3390/cells13242060 (PMC11674497; doi:10.3390/cells13242060)
Supplement: Supplementary file 1 [file cells-13-02060-s001.zip]

Archive with 1 entries (1 files):
- cells-3340484-supplementary.xlsx
