# Supplementary material for: Identification of Stable Reference miRNAs for miRNA Expression Analysis in Adult Neurogenesis Across Mouse and Human Tissues
Source: Cells. 2024 Dec 13;13(24):2060. doi: 10.3390/cells13242060 (PMC11674497; doi:10.3390/cells13242060)
Supplement: Supplementary file 1 [file cells-13-02060-s001.zip › cells-3340484-supplementary.xlsx]

## Sheet: Table S1
	Table S1. Top fifteen stably expressed miRNAs in ex vivo SVZ NPCs from mice exposed to METH and/or EcoHIV.
	Mature miRNA Name	Control			METH only			EcoHIV only			METH/EcoHIV			mean	SD	SD/mean (%)	Stability by NormFinder
1	mmu-miR-181d-5p	18180.6	16728.8	17018.5	16656.2	17013.4	17281.4	17306.4	15261.5	16852.2	18650.3	18382.8	16269	17133.4	941.943	5.49769	0.0261828
2	mmu-miR-93-5p	13932.2	11768	10927.6	12124.7	12278	12086.4	12263.8	12805.1	13471.4	12801.6	12750.6	13110.5	12526.7	799.501	6.3824	0.039468
3	mmu-miR-26a-5p	194496	231833	254235	236731	235701	236484	225170	256049	243517	246621	227825	221673	234195	16500.2	7.0455	0.0523528
4	mmu-let-7i-5p	157939	157339	158754	150148	153550	165376	173523	150248	180384	185707	141948	166385	161775	13016.1	8.04579	0.0476941
5	mmu-miR-125a-5p	26718.1	25969.9	29863.6	23828.3	25922.4	27598.3	24746.3	23595.5	28969.2	24196.2	28973.1	27351.4	26477.7	2133.54	8.05787	0.041735
6	mmu-let-7f-5p	407267	428035	437105	432701	434158	476795	465590	362244	432015	463497	499677	417463	438045	35681.1	8.14552	0.0424428
7	mmu-miR-423-3p	26008.4	20710.5	20895.2	21021.5	20359.1	21411.6	21711.6	22650.9	20490	19050	23792.4	22151.4	21687.7	1821.62	8.39932	0.0508823
8	mmu-miR-98-5p	35595.4	30431.2	34921.3	31602.9	30799.2	34532.7	37583.3	27119.6	34471.9	34917.6	38106.5	32338.3	33535	3172.05	9.45892	0.0494066
9	mmu-miR-423-5p	16967.5	14377.3	14939.4	12976.7	13644.4	16489.2	14517.5	14968.6	13845.9	11758.8	15100.1	14483.2	14505.7	1408.67	9.71112	0.0542202
10	mmu-let-7g-5p	46719.8	46628.3	37998.3	47043.4	46150.4	45379.2	44260.7	35638.6	41238.4	52959.5	44030.3	43877.2	44327	4499.77	10.1513	0.0616944
11	mmu-miR-30e-3p	5613.55	5984.45	5316.64	5449.67	5602.3	5594	4937.07	4685.95	4554.44	5337.17	5128.46	4025.07	5185.73	550.328	10.6123	0.0566678
12	mmu-miR-298-5p	23982.9	25577.5	31385.7	24770.4	26614.4	26758.8	25177	32767	28442	24498.2	27015.6	30815.4	27317.1	2920.3	10.6904	0.070139
13	mmu-miR-186-5p	5956.28	6455.51	7836.64	7342.56	6607.79	8111.16	8053.33	8250.29	7835.83	6904.83	7601.24	8865.93	7485.12	852.332	11.387	0.0640975
14	mmu-miR-484	4544.67	5412.92	5418.95	5524.56	6247.82	5279.72	5228.57	5758.47	6570.22	4520.91	4806.56	5313.97	5385.61	613.344	11.3886	0.0653054
15	mmu-let-7d-5p	437169	310188	309571	305502	313997	351109	334325	290981	318224	317334	364804	337543	332562	38878.2	11.6905	0.0518403

## Sheet: Table S2
	Table S2. Top fifteen stably expressed miRNAs in hippocampal tissues from voluntarily running or sedentary housed mice.
	Mature miRNA Name	Female/Sedentary				Female/Exercised				Male/Sedentary				Male/Exercised				AVG	SD	SD/mean (%)	Stability by NormFinder
1	mmu-miR-103-3p	8363.09	8932.67	9090.45	8854.78	9530.02	8729.32	8426.98	8738.75	9000.4	8973.09	8678.06	9036.99	9044.36	9175.93	9314.36	9335.67	8951.56	316.53	3.53603	0.0264733
2	mmu-let-7d-5p	14562.5	15348.1	14522.9	14750.2	14130.7	14367.2	14128.4	12936.6	14879.1	14359.3	14479	14256.3	13911.4	14664.3	13691.3	14191.6	14323.7	539.823	3.76875	0.0290857
3	mmu-let-7a-5p	21962.8	23784.4	22512.7	20747.3	21801.7	21846.8	22167.2	19952.6	22843.9	21570.6	22004.4	23030.2	21855.3	23130.9	21064.6	21697.8	21998.3	949.545	4.31644	0.0281365
4	mmu-let-7g-5p	35128.7	37394.5	31142.7	33262.8	33490.6	35283.1	35347.2	31533.4	36519.3	33145.3	33510.2	33057.7	33454.6	33885.3	33653.8	33608.2	33963.6	1634.56	4.81269	0.0254735
5	mmu-miR-26a-5p	49312.8	48272.6	45186.6	43897.4	46873.1	46009	48509.8	40647.2	44965.7	43806.7	45780.3	45300.6	43648.9	48285	48055.6	46241.3	45924.5	2284.65	4.97479	0.031153
6	mmu-miR-128-3p	18254.3	17875.1	16405.7	16082.2	16405.8	17827.7	16773.1	15932.1	17232.3	19041.8	17096	15774.2	17383	17774.3	16446	17380	17105.2	913.579	5.34094	0.0328791
7	mmu-let-7e-5p	5601.02	6071.94	5323.99	5042.48	5538.7	5623.75	5686.17	5068.04	5649.62	5572.61	5801.39	5368.23	5170.12	5998.01	5143.35	5773.25	5527.04	316.074	5.71868	0.029203
8	mmu-miR-9-5p	61998.9	65532	64757.1	66636.1	68861.6	72611.5	67695.1	71703.7	74442.7	75700.9	64662.9	70065.7	69119	63223.2	72061.7	68723.1	68612.2	4013.38	5.84936	0.0445765
9	mmu-miR-221-3p	5011.92	5033.05	5494.18	5378.43	5936.31	5766.43	5430.6	5641.58	5294.38	5393.65	5773.41	5142.1	5437.45	6125.26	5886.54	5676.79	5526.38	324.359	5.86929	0.0435758
10	mmu-let-7f-5p	37519.5	40417.3	31179.5	33128.8	37177.4	39233	37925.5	34770.5	38829.3	36842.6	36418	38205.9	38205.6	36505.5	37175.1	37248	36923.9	2287.93	6.19633	0.0340873
11	mmu-miR-125a-5p	10722.5	12972.8	11156.9	12363.3	11471	11568.6	10378.9	11099	10873.9	11819.3	11008.7	11097.8	11013.7	10407.7	10461.8	11571.9	11249.2	705.374	6.27042	0.0386441
12	mmu-let-7i-5p	9746.87	10638.7	10254.6	10603.1	11799.8	10931	11672.8	10297.4	11380.6	9758.67	9571.6	10115.7	10175.6	10863.2	11476.3	10515.3	10612.6	696.256	6.56066	0.0419398
13	mmu-let-7c-5p	42431	50134.3	42268	40093.5	45620.3	44291.2	45710.7	40341.8	42716.7	40110.6	44389.5	45431.2	44003.3	48088.7	44952.5	47821.8	44275.3	2913.91	6.58135	0.0357346
14	mmu-miR-125b-5p	26217.9	27646	28187.9	27165.4	26085.4	25430.1	23919.9	26997.4	25323.3	29443.6	24436.1	28065	25523.7	23043.1	22586.1	26092.2	26010.2	1901.11	7.30909	0.0511376
15	mmu-let-7b-5p	7482.65	8362.82	8232.56	7950.44	8324.83	7326.95	8595.28	7409.7	7181.47	7303.02	8606.84	8468.05	7800.27	9637.61	8745.54	8071.54	8093.72	663.44	8.19697	0.0467814
